# Supplementary material for: Gut Symptoms during FODMAP Restriction and Symptom Response to Food Challenges during FODMAP Reintroduction: A Real-World Evaluation in 21,462 Participants Using a Mobile Application
Source: Nutrients. 2023 Jun 9;15(12):2683. doi: 10.3390/nu15122683 (PMC10305236; doi:10.3390/nu15122683)
Supplement: Supplementary file 1 [file nutrients-15-02683-s001.zip]

Archive with 1 entries (1 files):
- nutrients-2311086-supplementary.pdf
